# Supplementary material for: Evaluation of Subcortical Structure Volumes in Patients with Non-Specific Digestive Diseases
Source: Diagnostics (Basel). 2022 Sep 9;12(9):2199. doi: 10.3390/diagnostics12092199 (PMC9497680; doi:10.3390/diagnostics12092199)
Supplement: Supplementary file 1 [file diagnostics-12-02199-s001.zip]

Archive with 1 entries (1 files):
- diagnostics-1850879-supplementary.pdf
